# Supplementary material for: Deep learning models for bacteria taxonomic classification of metagenomic data
Source: BMC Bioinformatics. 2018 Jul 9;19(Suppl 7):198. doi: 10.1186/s12859-018-2182-6 (PMC6069770; doi:10.1186/s12859-018-2182-6)
Supplement: Supplementary file 1 — Preliminary classification results. Preliminary classification results obtained training a model with a kind of input data, e.g. SG, and testing it with the other type of input data, e.g. AMP. (XLSX 9.52 kb) [file 12859_2018_2182_MOESM1_ESM.xlsx]

## Sheet: S1
network	k-mer size	taxon	train	test	accuracy
CNN	5	class	SG	AMP	0.935797
CNN	5	class	AMP	SG	0.485738
CNN	5	order	SG	AMP	0.831518
CNN	5	order	AMP	SG	0.240646
CNN	5	family	SG	AMP	0.0172912
DBN	5	class	SG	AMP	0.99597
DBN	5	class	AMP	SG	0.531284
DBN	5	order	SG	AMP	0.935085
DBN	5	order	AMP	SG	0.239173
DBN	5	family	SG	AMP	0.0108778
